# Supplementary material for: Do Fitter Children Better Assess Their Physical Activity with Questionnaire Than Less Fit Children?
Source: Int J Environ Res Public Health. 2022 Jan 24;19(3):1304. doi: 10.3390/ijerph19031304 (PMC8835444; doi:10.3390/ijerph19031304)
Supplement: Supplementary file 1 [file ijerph-19-01304-s001.zip]

Archive with 2 entries (2 files):
- Supplementary 01_SHAPES questionnaire.pdf
- Supplementary 02.pdf
